# Supplementary material for: Pomegranate–Quinoa-Based Agroforestry System: An Innovative Strategy to Alleviate Salinity Effects and Enhance Land Use Efficiency in Salt-Affected Semiarid Regions
Source: Plants (Basel). 2024 Sep 10;13(18):2543. doi: 10.3390/plants13182543 (PMC11435191; doi:10.3390/plants13182543)
Supplement: Supplementary file 1 [file plants-13-02543-s001.zip]

Archive with 1 entries (1 files):
- plants-3136899-supplementary.pdf
